# Supplementary material for: Alterations of Glycosphingolipid Glycans and Chondrogenic Markers during Differentiation of Human Induced Pluripotent Stem Cells into Chondrocytes
Source: Biomolecules. 2020 Dec 1;10(12):1622. doi: 10.3390/biom10121622 (PMC7760376; doi:10.3390/biom10121622)
Supplement: Supplementary file 1 [file biomolecules-10-01622-s001.zip]

Archive with 5 entries (4 files):
- Figures/
- Figures/Supplemental Figure.pptx
- __MACOSX/Figures/._Supplemental Figure.pptx
- Figures/Figure ver 13.2.pptx
- __MACOSX/Figures/._Figure ver 13.2.pptx
